# Supplementary material for: Eliminate pneumococcal colonization by targeting intracellular acidification that promotes H2O2 production to enhance bacterial survival
Source: PLoS Pathog. 2026 Jun 23;22(6):e1014381. doi: 10.1371/journal.ppat.1014381 (PMC13313337; doi:10.1371/journal.ppat.1014381)
Supplement: S1 Data — (XLSX) [file ppat.1014381.s007.xlsx]

## Sheet: Sheet1
	Figure 1	Figure 1 A (OD620)								Figure 1 B (CFU)								Figure 1 C (Intracellular pH)								Figure 1 D (OD620)								Figure 1 E (CFU)								Figure 1 F (Intracellular pH)
		Hours	1 μg/ml methionine			200 μg/ml methionine				Hours	1 μg/ml methionine			200 μg/ml methionine				Hours	1 μg/ml methionine			200 μg/ml methionine				Hours	0% NH3.H2O solution			0.05% NH3.H2O solution				Hours	0% NH3.H2O solution			0.05% NH3.H2O solution				Hours	0% NH3.H2O solution			0.05% NH3.H2O solution
		0	0.006	0.007	0.001	0.003	0.003	0.005		6	325000000	294000000	228000000	1110000000	1100000000	914000000		6	7.33438	7.33978	7.33749	7.72029	7.69524	7.64136		0	0.004	0.003	0.004	0.007	0.008	0.007		6	273000000	305000000	289000000	484000000	508000000	414000000		6	7.35506	7.36574	7.37741	7.3639	7.41936	7.26455
		4	0.171	0.164	0.168	0.202	0.199	0.195		20	23400000	21300000	32800000	82500	97500	85000		16	7.19002	7.3451	7.44811	7.80901	7.48764	7.74718		4	0.1	0.1	0.106	0.146	0.136	0.149		20	1350000	1210000	288000	18500	18500	20500		16	7.26259	7.10041	7.0986	7.7214	7.63913	7.59462
		5	0.323	0.319	0.326	0.374	0.367	0.359																		5	0.251	0.249	0.251	0.348	0.334	0.353
		6	0.337	0.337	0.342	0.526	0.523	0.515																		6	0.328	0.319	0.323	0.418	0.41	0.413
		20	0.419	0.418	0.414	0.676	0.659	0.67																		20	0.411	0.426	0.431	0.154	0.162	0.179
	Figure 2	Figure 2B (intracellular lactate)			Figure 2C (mRNA ratio)			Figure 2D (OD620)								Figure 2E (CFU)								Figure 2F (Intracellular pH)				Figure 2G (OD620)									Figure 2H (CFU)			Figure 2I (Intracellular pH)
		1 μg/ml methionine	200 μg/ml methionine		ΔmetE	ΔmetE Pldh::P0818		Hours	ΔmetE			ΔmetE Pldh::P0818				Hours	ΔmetE			ΔmetE Pldh::P0818					ΔmetE	ΔmetE Pldh::P0818		Hours	D39			D39 Pldh::P0818					D39	D39 Pldh::P0818		D39	D39 Pldh::P0818
		0.03613	-0.01745		27.28	1.04		0	0.007	0.005	0.01	0.003	0.004	0.003		6	938000000	883000000	789000000	719000000	602000000	688000000			7.26533	7.56297		0	0.002	0.002	0.002	0.004	0.001	0.002			1500000	173000		7.34553	7.64464
		0.022272	0.015805		26.35	0.97		4	0.134	0.13	0.136	0.077	0.083	0.081		20	1310000	788000	1150000	130000	123000	110000			7.32138	7.58255		4	0.083	0.084	0.084	0.081	0.081	0.08			2940000	100000		7.26782	7.52205
		0.013033	-0.00822					5	0.306	0.292	0.305	0.153	0.159	0.165											7.32469	7.516		5	0.127	0.124	0.125	0.141	0.144	0.143			3560000	675000		7.38684	7.53642
		0.012109	-0.01745					6	0.345	0.335	0.349	0.282	0.295	0.291														6	0.184	0.182	0.186	0.245	0.244	0.243
		0.006566	-0.00544					20	0.464	0.458	0.462	0.412	0.414	0.419														7	0.313	0.307	0.324	0.393	0.382	0.375
																												8	0.388	0.384	0.388	0.424	0.413	0.417
																												9	0.404	0.392	0.395	0.42	0.417	0.42
																												20	0.456	0.452	0.46	0.567	0.561	0.554
	Figure 3	Figure 3A (Intracellular H2O2)				Figure 3B (OD620)												Figure 3C (CFU)				Figure 3D (Intracellular H2O2)			Figure 3E (OD620)								Figure 3F (CFU)								Figure 3G (OD620)								Figure 3H (CFU)
		1 μg/ml methionine	200 μg/ml methionine			Hours	0% H2O2 solution			0.05% H2O2 solution			0.1% H2O2 solution					0% H2O2 solution	0.05% H2O2 solution	0.1% H2O2 solution		ΔmetE	ΔmetE/ΔspxB		Hours	ΔmetE			ΔmetE/ΔspxB				Hours	ΔmetE			ΔmetE/ΔspxB				Hours	ΔmetE			ΔmetE/ΔspxB				Hours
		0.0246793	0.0203381			0	0.006	0.005	0.009	0.011	0.009	0.005	0.005	0.01	0.005			413000	1160000	1800000		0.0243985	0.0165584		0	0.005	0.005	0.006	0.005	0.004	0.005		6	398000000	367000000	398000000	570000000	469000000	492000000		0	0.006	0.011	0.005	0.005	0.005	0.004		6
		0.0251329	0.0193446			4	0.239	0.247	0.233	0.241	0.232	0.24	0.248	0.249	0.25			463000	1380000	2230000		0.0248737	0.0181351		4	0.241	0.235	0.242	0.222	0.214	0.211		20	5250000	6810000	7500000	2100	4600	1300		4	0.095	0.089	0.091	0.098	0.098	0.093		20
		0.025176	0.0191718			5	0.504	0.515	0.502	0.506	0.497	0.513	0.506	0.525	0.536			500000	1550000	1940000		0.0250033	0.0180487		5	0.383	0.379	0.378	0.4	0.381	0.399										5	0.23	0.221	0.224	0.242	0.262	0.234
						6	0.672	0.659	0.674	0.685	0.666	0.679	0.656	0.676	0.673										6	0.389	0.381	0.382	0.459	0.429	0.437										6	0.449	0.451	0.444	0.492	0.495	0.481
						20	0.808	0.825	0.809	0.822	0.805	0.809	0.807	0.792	0.81										20	0.459	0.438	0.438	0.319	0.334	0.314										20	0.786	0.803	0.796	0.835	0.827	0.824
	Figure 4	Figure 4A (OD620)											Figure 4B (CFU)												Figure 4C (Intracellular pH)					Figure 4D (Intracellular H2O2)				Figure 4E (Intracellular H2O2)
		Hours	0 mM sodium lactate			10 mM sodium lactate			50 mM sodium lactate				Hours	0 mM sodium lactate			10 mM sodium lactate			50 mM sodium lactate					0 mM sodium lactate	10 mM sodium lactate	50 mM sodium lactate			0 mM sodium lactate	10 mM sodium lactate			ΔmetE	ΔmetE Pldh::P0818
		0	0.004	0.004	0.002	0.003	0.003	0.004	0.002	0.002	0.003		6	820000000	820000000	617000000	547000000	484000000	508000000	375000000	531000000	430000000			7.65367	7.51206	7.5136			0.0225013	0.0242075	0.0246395		0.0190854	0.0125196
		4	0.136	0.134	0.133	0.138	0.139	0.145	0.139	0.142	0.147		20	31000	34000	30000	725000	813000	713000	5560000	5000000	4690000			7.65195	7.5865	7.52094			0.021767	0.0236244	0.0243587		0.019539	0.0124764
		5	0.288	0.294	0.279	0.272	0.273	0.283	0.26	0.265	0.264														7.63032	7.53971	7.55638			0.021551	0.0236028	0.0250067		0.0197118	0.0121309
		6	0.526	0.523	0.525	0.474	0.486	0.491	0.379	0.371	0.377
		20	0.796	0.805	0.809	0.685	0.703	0.706	0.405	0.389	0.409
	Figure 5	Figure 5 A (OD620)														Figure 5 B (CFU)														Figure 5 C (OD620)											Figure 5 D (OD620)
		Hours	0.5 μg/ml methionine			1 μg/ml methionine			2 μg/ml methionine			5 μg/ml methionine				Hours	0.5 μg/ml methionine			1 μg/ml methionine			2 μg/ml methionine			5 μg/ml methionine				Hours	1 μg/ml methionine			2 μg/ml methionine			5 μg/ml methionine				Hours	1 μg/ml methionine			2 μg/ml methionine			5 μg/ml methionine
		0	0.005	0.003	0.002	0.005	0.004	0.005	0.004	0.002	0.003	0.004	0.005	0.003		6	477000000	477000000	547000000	711000000	672000000	563000000	1010000000	922000000	789000000	828000000	711000000	953000000		0	0.001	0.003	0.002	0.004	0.002	0.003	0.001	0.005	0.002		6	547000000	508000000	383000000	523000000	586000000	578000000	547000000	516000000
		4	0.101	0.088	0.097	0.099	0.103	0.105	0.106	0.113	0.112	0.103	0.1	0.099		20	30500	18000	18500	23400000	24700000	30600000	300	300	500	100	0	300		4	0.062	0.06	0.056	0.06	0.063	0.051	0.058	0.058	0.062		20	24500	21500	31000	400	400	3900	800	500
		5	0.217	0.203	0.213	0.221	0.24	0.234	0.246	0.25	0.257	0.228	0.212	0.228																5	0.139	0.134	0.124	0.137	0.139	0.118	0.127	0.123	0.128
		6	0.287	0.283	0.284	0.379	0.388	0.382	0.519	0.52	0.542	0.508	0.475	0.496																6	0.316	0.301	0.302	0.322	0.349	0.305	0.292	0.301	0.304
		7	0.321	0.314	0.327	0.416	0.417	0.404	0.619	0.613	0.624	0.705	0.678	0.686																7	0.36	0.369	0.358	0.503	0.526	0.492	0.526	0.559	0.566
		8	0.347	0.335	0.337	0.43	0.439	0.425	0.613	0.622	0.629	0.736	0.725	0.721																8	0.4	0.395	0.388	0.549	0.535	0.52	0.668	0.682	0.686
		20	0.116	0.11	0.109	0.482	0.486	0.474	0.748	0.739	0.771	0.915	0.9	0.913																20	0.196	0.157	0.12	0.63	0.654	0.609	0.838	0.855	0.851
	Figure 6	Figure 6B (intracellular lactate)				Figure 6C (OD620)											Figure 6D (CFU)											Figure 6E (Intracellular pH)				Figure 6F (Intracellular H2O2)
		0 mM sodium oxamate	50 mM sodium oxamate			Hours	0 mM sodium oxamate			20 mM sodium oxamate			50 mM sodium oxamate				Hours	0 mM sodium oxamate			20 mM sodium oxamate			50 mM sodium oxamate				0 mM sodium oxamate	20 mM sodium oxamate	50 mM sodium oxamate		0.0206655	0.0188296	0.0148772
		0.054607	-0.00175			0	0.007	0.01	0.006	0.009	0.01	0.007	0.01	0.009	0.005		6	813000000	797000000	781000000	703000000	719000000	625000000	625000000	648000000	992000000		7.39469	7.62268	7.66136		0.0199743	0.0200391	0.0149204
		0.001947	0.010262			4	0.154	0.157	0.151	0.141	0.144	0.143	0.114	0.116	0.11		20	9940000	10000000	10400000	4060000	4380000	5000000	1190000	1190000	688000		7.20149	7.56633	7.64841		0.0214214	0.0187864	0.016713
		0.011186	0.032434			5	0.352	0.341	0.334	0.34	0.329	0.334	0.253	0.243	0.26													7.14929	7.68062	7.89765
		0.020424	-0.00729			6	0.372	0.361	0.372	0.367	0.365	0.37	0.36	0.354	0.355
		0.016729	9.93e-05			20	0.436	0.437	0.429	0.368	0.367	0.366	0.347	0.331	0.345
		0.109114	0.00749
		-0.00729	0.005642
		0.0195	-0.00822
		0.004719	-0.02669
		0.050911	0.001023
	Figure 7	Figure 7A (Intracellular pH)			Figure 7B (CFU)			Figure 7C (CFU)
		7.24814			D39	ΔspxB		0 mM sodium oxamate	50 mM sodium oxamate
		7.18526			5200	1300		5567	1733
					5200	3200		2400	233
					7000	2100		6733	1867
					1500	2200		4167	2333
					2600	100		4233	2500
					2300	100		1733	1333
					4300	533		4400	8700
					2600	233		1200	1200
					1500	200		4900	1600
					13500	333		15000	7500
					2500	300		6300	1400
					7600	67		12600	2900
	Figure 8		Figure 8A (OD620)						Figure 8B (CFU)											Figure 8C (OD620)								Figure 8D (CFU)											Figure 8E (OD620)								Figure 8F (CFU)
		Hours	0 μg/ml penicillin			10 μg/ml penicillin				0 hr			2 hr			4 hr				Hours	0 μg/ml penicillin			10 μg/ml penicillin					0 hr			2 hr			4 hr				Hours	0 μg/ml penicillin			10 μg/ml penicillin					0 hr
		0	0.009	0.01	0.007	0.01	0.01	0.008	0 μg/ml penicillin	183000000	189000000	145000000	245000000	206000000	222000000	198000000	200000000	195000000		0	0.01	0.006	0.007	0.006	0.009	0.006		0 μg/ml penicillin	202000000	202000000	219000000	256000000	203000000	198000000	275000000	247000000	227000000		4	0.099	0.09	0.096	0.099	0.095	0.101		0 μg/ml penicillin	127000000	122000000
		4	0.118	0.125	0.119	0.116	0.119	0.119	10 μg/ml penicillin	183000000	167000000	198000000	35000000	35600000	28400000	25900000	17200000	19400000		4	0.163	0.159	0.167	0.163	0.165	0.168		10 μg/ml penicillin	233000000	178000000	211000000	180000000	236000000	191000000	175000000	159000000	202000000		5	0.162	0.161	0.165	0.163	0.162	0.169		10 μg/ml penicillin	141000000	106000000
		5	0.273	0.283	0.286	0.288	0.276	0.283												5	0.324	0.313	0.318	0.322	0.315	0.306													6	0.256	0.262	0.25	0.234	0.226	0.243
		6	0.475	0.489	0.477	0.364	0.357	0.371												6	0.332	0.338	0.339	0.328	0.326	0.318													7	0.305	0.297	0.299	0.232	0.222	0.238
		7	0.576	0.577	0.578	0.348	0.345	0.344												7	0.365	0.361	0.373	0.348	0.336	0.332													8	0.29	0.288	0.295	0.207	0.209	0.214
		8	0.597	0.596	0.6	0.334	0.34	0.343												8	0.386	0.376	0.374	0.356	0.34	0.339													9	0.301	0.288	0.302	0.206	0.203	0.21
		9	0.602	0.6	0.603	0.334	0.34	0.342												9	0.397	0.395	0.397	0.366	0.355	0.351
	Figure 9	Figure 9B (CFU)
		0, 0	50, 0	50, 10	50, 20	0, 20
		1867	400	566.667	833.333	4933.33
		3433	4000	2400	400	1433.33
		1000	1333	266.667	366.667	9000
		2600	2000	2266.67	2900	1533.33
		3200	1033	1533.33	500	3600
		3333.33	400	2833	566.667	6000
		1733.33	1133.33	2133	2067	200
		4266.67	3800	33	3467	4833
		2533.33	2200	300	33	1667
		2233.33	1266.67	2700	333	300
		2500	700	2333	967	3333
		7767	1867		0	1200
		2833	567
		3267	333
		6167	833
		4767	533
	S1 Figure	S1 Figure (CFU)
		0% H2O2 solution	0.05% H2O2 solution	0.1% H2O2 solution
		922000000	711000000	844000000
		836000000	867000000	1020000000
		836000000	1220000000	852000000
	S2 Figure	S2 Figure A (OD620)											S2 Figure B (CFU)
		Hours	ΔmetE/ΔspxB			ΔmetE/ΔlctO			ΔmetE/ΔspxB/ΔlctO				Hours	ΔmetE/ΔspxB			ΔmetE/ΔlctO
		0	0.007	0.005	0.009	0.007	0.007	0.006	0.006	0.009	0.008		8	539000000	688000000	742000000	352000000	570000000	500000000
		4	0.025	0.027	0.03	0.145	0.149	0.14	0.025	0.024	0.029		20	40000	38000	42000	38100000	36600000	37200000
		5	0.053	0.059	0.064	0.301	0.311	0.302	0.009	0.01	0.013
		6	0.125	0.146	0.145	0.333	0.337	0.339	0.007	0.007	0.003
		7	0.247	0.256	0.267	0.357	0.356	0.35	0.004	0.003	0.004
		8	0.297	0.305	0.3	0.358	0.367	0.363	0.001	0.001	0.001
		20	0.108	0.098	0.091	0.417	0.425	0.422	0.002	0.003	0.004
	S3 Figure	S3 Figure A (OD620)												S3 Figure B (CFU)				S3 Figure C (Intracellular pH)
		Hours	0 mM sodium oxamate			20 mM sodium oxamate			50 mM sodium oxamate					0 mM sodium oxamate	20 mM sodium oxamate	50 mM sodium oxamate		0 mM sodium oxamate	20 mM sodium oxamate	50 mM sodium oxamate
		0	0.007	0.007	0.007	0.005	0.007	0.009	0.007	0.007	0.009			7190000	7500000	2310000		7.08012	7.43565	7.43756
		4	0.098	0.094	0.092	0.078	0.079	0.081	0.071	0.074	0.077			10900000	9380000	2380000		7.29443	7.43691	7.47967
		5	0.131	0.129	0.122	0.109	0.107	0.118	0.107	0.112	0.117			7190000	2190000	775000		7.23939	7.41348	7.54118
		6	0.199	0.194	0.174	0.131	0.134	0.137	0.133	0.141	0.154
		7	0.303	0.3	0.281	0.177	0.182	0.195	0.18	0.181	0.191
		8	0.366	0.374	0.356	0.248	0.232	0.255	0.219	0.22	0.244
		9	0.379	0.39	0.382	0.311	0.312	0.323	0.272	0.279	0.292
		20	0.42	0.426	0.437	0.353	0.349	0.362	0.342	0.339	0.345
	S4 Figure	S4 Figure A (OD620)								S4 Figure B (CFU)								S4 Figure C (OD620)											S4 Figure D (CFU)
		Hours	No methionine, 100 μg/ml cysteine			CDM				Hours	No methionine, 100 μg/ml cysteine			CDM				Hours	No methionine, 100 μg/ml cysteine			No methionine, 100 μg/ml cysteine, 50 mM sodium oxamate			CDM				Hours	No methionine, 100 μg/ml cysteine			No methionine, 100 μg/ml cysteine, 50 mM sodium oxamate			CDM
		0	0.004	0.007	0.006	0.007	0.008	0.009		6	73400000	79700000	81300000	62500000	59400000	90600000		0	0.005	0.006	0.012	0.007	0.006	0.006	0.006	0.008	0.006		0	50600000	46900000	45900000	31900000	34100000	27800000	105000000	96900000	128000000
		4	0.063	0.069	0.065	0.059	0.061	0.06		20	6690000	9310000	7940000	4310000	4250000	4000000		4	0.057	0.058	0.062	0.035	0.037	0.035	0.054	0.064	0.063		2	25900000	19700000	19700000	7190000	9690000	9810000	19100000	17500000	10300000
		5	0.106	0.114	0.107	0.118	0.112	0.11										5	0.082	0.079	0.082	0.042	0.05	0.047	0.101	0.116	0.109
		6	0.116	0.123	0.116	0.178	0.177	0.17										6	0.102	0.105	0.101	0.052	0.063	0.062	0.185	0.211	0.222
		7	0.13	0.138	0.13	0.322	0.316	0.311										7	0.118	0.111	0.115	0.06	0.074	0.069	0.245	0.276	0.275
		20	0.155	0.205	0.191	0.777	0.789	0.759										8	0.117	0.109	0.115	0.061	0.073	0.067	0.204	0.234	0.232
[truncated: 36 more columns]
